# Supplementary material for: The emergence and diversification of a zoonotic pathogen from within the microbiota of intensively farmed pigs
Source: Proc Natl Acad Sci U S A. 2023 Nov 14;120(47):e2307773120. doi: 10.1073/pnas.2307773120 (PMC10666105; doi:10.1073/pnas.2307773120)
Supplement: Supplementary file 3 — Dataset S02 (XLS) [file pnas.2307773120.sd02.xls]

## Sheet: Lineage 1 - Jump Counts
	Australia	Canada	China	Denmark	Germany	Myanmar	Netherlands	Spain	UK	USA	Vietnam
Australia	0	0	0	0	0	0	0	0	0	0	0
Canada	0	0	0	0	0	0	0	0	0	1	0
China	0	0	0	0	0	0	0	0	0	0	0
Denmark	0	0	0	0	3	0	1	0	0	1	0
Germany	0	0	0	0	0	0	1	1	0	1	0
Myanmar	0	0	0	0	0	0	0	0	0	0	0
Netherlands	0	0	0	1	1	0	0	1	3	0	0
Spain	0	0	0	0	0	0	2	0	0	0	0
UK	2	2	3	1	0	0	10	1	0	1	4
USA	0	1	0	0	0	0	0	0	0	0	0
Vietnam	0	0	0	0	0	0	0	0	0	0	0

## Sheet: Lineage 2 - Jump Counts
	Australia	Canada	China	Denmark	Germany	Myanmar	Netherlands	Spain	UK	USA	Vietnam
Australia	0	2	0	0	0	1	0	0	0	0	0
Canada	1	0	0	0	1	0	0	0	0	7	0
China	0	0	0	0	0	0	0	0	0	0	0
Denmark	0	0	0	0	5	0	2	0	0	0	0
Germany	0	0	0	4	0	0	0	1	2	0	0
Myanmar	0	0	0	0	0	0	0	0	0	0	0
Netherlands	0	0	0	0	2	0	0	0	0	0	0
Spain	0	0	0	0	2	0	1	0	0	0	0
UK	0	1	0	0	0	0	0	0	0	0	0
USA	0	2	0	0	0	0	0	1	0	0	0
Vietnam	0	0	0	0	0	0	0	0	0	0	0

## Sheet: Lineage 3 - Jump Counts
	Australia	Canada	China	Denmark	Germany	Myanmar	Netherlands	Spain	UK	USA	Vietnam
Australia	0	1	0	0	0	0	0	0	0	1	0
Canada	0	0	0	0	0	0	0	0	0	0	0
China	0	0	0	0	0	0	0	0	0	0	0
Denmark	0	1	0	0	1	0	0	0	0	0	0
Germany	1	0	0	1	0	0	0	1	0	0	0
Myanmar	0	0	0	0	0	0	0	0	0	0	0
Netherlands	0	0	0	0	0	0	0	0	0	0	0
Spain	0	0	0	0	0	0	0	0	0	0	0
UK	0	0	0	0	0	0	0	0	0	0	0
USA	0	14	1	0	1	0	1	1	2	0	0
Vietnam	0	0	0	0	0	0	0	0	0	0	0

## Sheet: Lineage 4 - Jump Counts
	Australia	Canada	China	Denmark	Germany	Myanmar	Netherlands	Spain	UK	USA	Vietnam
Australia	0	0	0	0	0	0	0	0	0	0	0
Canada	1	0	0	0	0	0	0	0	1	1	0
China	0	0	0	0	0	0	0	0	0	0	0
Denmark	0	0	0	0	4	0	1	0	2	1	0
Germany	0	0	0	0	0	0	0	1	1	0	0
Myanmar	0	0	0	0	0	0	0	0	0	0	0
Netherlands	0	0	0	0	1	0	0	1	0	0	0
Spain	0	0	0	0	0	0	0	0	0	0	0
UK	0	0	0	1	0	0	0	1	0	1	0
USA	0	0	0	0	0	0	0	0	0	0	0
Vietnam	0	0	0	0	0	0	0	0	0	0	0

## Sheet: Lineage 5 - Jump Counts
	Australia	Canada	China	Denmark	Germany	Myanmar	Netherlands	Spain	UK	USA	Vietnam
Australia	0	0	0	0	0	0	0	0	0	0	0
Canada	0	0	0	0	0	0	0	0	0	0	0
China	0	0	0	0	0	0	0	0	0	0	0
Denmark	0	0	0	0	0	0	0	0	0	1	0
Germany	0	0	1	2	0	0	0	0	0	0	0
Myanmar	0	0	0	0	0	0	0	0	0	0	0
Netherlands	0	0	0	0	11	0	0	1	0	0	0
Spain	0	0	0	0	0	0	0	0	0	0	0
UK	0	0	0	0	0	0	0	0	0	0	0
USA	0	0	0	0	0	0	0	0	0	0	0
Vietnam	0	0	0	0	0	0	0	0	0	0	0

## Sheet: Lineage 6 - Jump Counts
	Australia	Canada	China	Denmark	Germany	Myanmar	Netherlands	Spain	UK	USA	Vietnam
Australia	0	0	0	0	0	0	0	0	0	0	0
Canada	1	0	0	0	0	0	0	0	0	4	0
China	0	0	0	0	0	0	0	0	0	0	0
Denmark	0	0	0	0	0	0	0	0	0	0	0
Germany	0	0	0	1	0	0	3	2	1	0	0
Myanmar	0	0	0	0	0	0	0	0	0	0	0
Netherlands	0	0	0	0	1	0	0	0	0	0	0
Spain	0	0	0	0	0	0	0	0	0	0	0
UK	0	1	0	0	1	0	1	0	0	2	0
USA	0	0	0	0	0	0	0	0	0	0	0
Vietnam	0	0	0	0	0	0	0	0	0	0	0

## Sheet: Lineage 1 - Rates
	Australia	Canada	China	Denmark	Germany	Netherlands	Spain	UK	USA	Vietnam	Myanmar
Australia	0	0.5656	0.599	0.5372	0.5456	0.5548	0.5362	0.5518	0.5536	0.5636	0
Canada	0.5588	0	0.5653	0.5721	0.5716	0.5739	0.5752	0.573	1.3844	0.5776	0
China	0.6213	0.5633	0	0.5513	0.566	0.5692	0.5583	0.6007	0.5537	0.5613	0
Denmark	0.5032	0.5158	0.5122	0	2.5682	1.1505	0.5088	0.5347	1.0102	0.5219	0
Germany	0.5491	0.5654	0.5436	0.5602	0	1.1888	1.1272	0.5633	1.3253	0.5596	0
Netherlands	0.4555	0.4724	0.4985	0.7859	1.2783	0	0.8072	2.1346	0.4867	0.6451	0
Spain	0.5046	0.5103	0.5086	0.5071	0.5249	1.9499	0	0.5352	0.5218	0.5234	0
UK	1.3468	1.2822	1.7896	1.113	0.3951	5.6099	1.1541	0	0.9118	2.258	0
USA	0.5372	1.3296	0.5366	0.5358	0.6109	0.5504	0.5717	0.551	0	0.5366	0
Vietnam	0.4036	0.418	0.4104	0.4098	0.4054	0.4174	0.4225	0.4202	0.4066	0	0
Myanmar	0	0	0	0	0	0	0	0	0	0	0

## Sheet: Lineage 2 - Rates
	Australia	Canada	China	Denmark	Germany	Netherlands	Spain	UK	USA	Vietnam	Myanmar
Australia	0	1.499	0.4123	0.5584	0.596	0.4112	0.6086	0.5286	0.424	0	0.9018
Canada	1.4421	0	0.4357	1.0888	0.6135	0.4508	0.9661	0.5063	6.4151	0	0.4457
China	0.5723	0.6011	0	0.524	0.5547	0.5318	0.5574	0.5485	0.5985	0	0.5709
Denmark	0.5666	0.5446	0.4221	0	6.1417	1.6773	0.9634	0.6669	0.4373	0	0.4569
Germany	0.6437	0.5729	0.5024	0.6441	0	0.5496	0.7717	1.5445	0.5368	0	0.487
Netherlands	0.5033	0.5109	0.4696	0.5246	2.0056	0	0.4837	0.4941	0.5111	0	0.4685
Spain	0.5358	0.5335	0.4771	0.5466	2.1051	1.2138	0	0.5347	0.5072	0	0.5309
UK	0.5951	1.0623	0.4509	0.5499	0.6433	0.4675	0.4933	0	0.4757	0	0.45
USA	0.5064	0.5445	0.4521	0.4265	0.4914	0.4886	0.5855	0.5231	0	0	0.4283
Vietnam	0	0	0	0	0	0	0	0	0	0	0
Myanmar	0.5706	0.566	0.5461	0.6024	0.5322	0.5675	0.5466	0.5595	0.5825	0	0

## Sheet: Lineage 3 - Rates
	Australia	Canada	China	Denmark	Germany	Netherlands	Spain	UK	USA	Vietnam	Myanmar
Australia	0	0.8676	0.505	0.5049	0.5126	0.5009	0.5094	0.7171	0.9257	0	0
Canada	0.5546	0	0.5196	0.5306	0.5136	0.5245	0.5066	0.6844	0.5718	0	0
China	0.5788	0.5964	0	0.5921	0.5808	0.5932	0.6172	0.5985	0.5953	0	0
Denmark	0.6173	1.0881	0.5675	0	1.4518	0.5738	0.5697	0.5742	0.5943	0	0
Germany	0.9866	0.6534	0.5824	1.0364	0	0.5649	1.2081	0.5885	0.575	0	0
Netherlands	0.56	0.5627	0.5504	0.5552	0.5516	0	0.5534	0.5565	0.5474	0	0
Spain	0.5359	0.5263	0.5846	0.5153	0.6216	0.5113	0	0.5299	0.521	0	0
UK	0.6004	0.646	0.5746	0.5634	0.565	0.5704	0.5768	0	0.6052	0	0
USA	0.6526	7.9282	0.736	0.4901	0.8816	1.1847	0.9121	1.5224	0	0	0
Vietnam	0	0	0	0	0	0	0	0	0	0	0
Myanmar	0	0	0	0	0	0	0	0	0	0	0

## Sheet: Lineage 4 - Rates
	Australia	Canada	China	Denmark	Germany	Netherlands	Spain	UK	USA	Vietnam	Myanmar
Australia	0	0.579	0	0.5829	0.5909	0.572	0.5178	0.7654	0.5014	0	0
Canada	1.1708	0	0	0.5275	0.5446	0.5502	0.5334	1.1711	1.1986	0	0
China	0	0	0	0	0	0	0	0	0	0	0
Denmark	0.4421	0.4961	0	0	3.1645	1.64	0.4968	1.6894	1.3073	0	0
Germany	0.4694	0.6022	0	0.6598	0	0.6361	1.0943	1.3828	0.5066	0	0
Netherlands	0.4799	0.4633	0	0.5973	1.0807	0	0.8604	0.6494	0.4851	0	0
Spain	0.5757	0.5762	0	0.5578	0.8981	0.5309	0	0.5657	0.5376	0	0
UK	0.5592	0.6517	0	0.9778	0.5446	0.5265	0.7517	0	0.8849	0	0
USA	0.6093	0.5857	0	0.5383	0.5758	0.5107	0.5971	0.6295	0	0	0
Vietnam	0	0	0	0	0	0	0	0	0	0	0
Myanmar	0	0	0	0	0	0	0	0	0	0	0

[truncated: 2 more sheets: Lineage 5 - Rates, Lineage 6 - Rates]
